# Supplementary material for: Photosystem II Responses at the Whole-Potato-Leaf Level After Colorado Potato Beetle Feeding
Source: Plants (Basel). 2026 Apr 9;15(8):1159. doi: 10.3390/plants15081159 (PMC13119096; doi:10.3390/plants15081159)
Supplement: Supplementary file 1 [file plants-15-01159-s001.zip]

Archive with 1 entries (1 files):
- plants-4227348-supplementary.pdf
